# Supplementary material for: Profiling of the Candidate Interacting Proteins of SELF-PRUNING 6A (SP6A) in Solanum tuberosum
Source: Int J Mol Sci. 2022 Aug 15;23(16):9126. doi: 10.3390/ijms23169126 (PMC9408985; doi:10.3390/ijms23169126)
Supplement: Supplementary file 1 [file ijms-23-09126-s001.zip]

Archive with 1 entries (1 files):
- ijms-1828488-supplementary.pdf
